# Supplementary material for: Small Molecules Promote the Rapid Generation of Dental Epithelial Cells from Human-Induced Pluripotent Stem Cells
Source: Int J Mol Sci. 2024 Apr 9;25(8):4138. doi: 10.3390/ijms25084138 (PMC11049943; doi:10.3390/ijms25084138)
Supplement: Supplementary file 1 [file ijms-25-04138-s001.zip]

Archive with 1 entries (1 files):
- ijms-2907312-supplementary.pdf
